# Supplementary material for: How land-use intensity affects sexual and parthenogenetic oribatid mites in temperate forests and grasslands in Germany
Source: Exp Appl Acarol. 2021 Feb 9;83(3):343–73. doi: 10.1007/s10493-020-00586-z (PMC7940294; doi:10.1007/s10493-020-00586-z)
Supplement: Supplementary file 1 — Supplementary material 1 (XLSX 15 kb) [file 10493_2020_586_MOESM1_ESM.xlsx]

## Sheet: Forest
Experimental and Applied Acarology: How land-use intensity affects sexual and parthenogenetic oribatid mites in temperate forests and grasslands in Germany
Corresponding author: Katja Wehner, kdwehner@gmx.de, Ecological Networks, Technische Universität Darmstadt, Schnittspahnstraße 3, 64287 Darmstadt, Germany
Supplement 1 Characterization of the study plots (EP_PlotID) of the forests (AEW, SEW) and grasslands (AEG, AEG) in the Swabian Alb (A) and the Schorfheide-Chorin (S). Formi= forest management index; Idwcut= proportion of dead wood with saw cuts; Iharv= proportion of trees harvested; Inonat= proportion of non-native trees; LUI=land-use index.
EP_PlotID	SoilType	Forest_type	Inonat	Iharv	Idwcut	Formi		EP_PlotID	SoilType	LUI	Grazing	Fertilization	Mowing
AEW6	Cambisol	Beech_AC_immature_timber	0.169821	0.232413	0.714597	1.11683		AEG1	Leptosol	1.83	0	35	2
AEW9	Leptosol	Beech_unmanaged_mature_timber	0.108981	0.0206938	0.11678	0.246455		AEG2	Leptosol	4.52	9.68523	0	1.5
AEW13	Cambisol	Spruce_AC_mature_timber	0.98925	0.282839	0.436845	1.70893		AEG4	Leptosol	1.66	0	35	2
AEW15	Leptosol	Beech_AC_thicket	0.660411	0.640402	0.730704	2.03152		AEG8	Leptosol	1.19	162.221	0	1
AEW18	Cambisol	Beech_AC_mature_timber	0.0164364	0	0.438453	0.45489		AEG10	Leptosol	1.24	0	202.7	3
AEW21	Cambisol	Beech_AC_mixed_immature_timber	0	0.312319	0.660608	0.972928		AEG12	Leptosol	1.83	0	433	3
AEW26	Cambisol	Beech_AC_pole_wood	0	0.663731	0.670943	1.33467		AEG15	Leptosol	4.19	19.8864	0	1
AEW27	Leptosol	Beech_AC_pole_wood	0.236456	0.239944	0.544577	1.02098		AEG16	Leptosol	1.51	0	12.92	2
AEW33	Cambisol	Spruce_AC_immature_timber	0.952725	0.209156	0.714492	1.87637		AEG19	Leptosol	2.1	238.393	0	0
AEW34	Leptosol	Spruce_AC_immature_timber	0.905986	0.391946	0.858299	2.15623		AEG25	Leptosol	0.68	207.71	0	1
AEW39	Leptosol	Beech_AC_pole_wood	0.00509707	0.21719	0.425379	0.647666		AEG26	Leptosol	1.4	60.3329	0	0
AEW41	Leptosol	Beech_AC_immature_timber	0	0.150869	0.182017	0.332886		AEG31	Leptosol	1.63	0	35.775	2
AEW44	Leptosol	Beech_AC_thicket	0	0.289038	0.043786	0.332824		AEG36	Cambisol	2.11	0	217.95	2.5
AEW48	Leptosol	Beech_AC_mixed_immature_timber	0.297619	0.393867	0.811473	1.50296		AEG47	Cambisol	0.95	211.376	37.5	1
AEW50	Leptosol	Beech_unmanaged_mature_timber	0.0365077	0.212826	0.289311	0.538644		AEG49	Cambisol	0.92	54.7037	0	1
SEW1	Cambisol	Pine_AC_pole_wood	0.991311	0.0418736	0.224376	1.25756		SEG4	Histosol	0.69	12.4224	0	1.5
SEW2	Cambisol	Pine_AC_immature_timber	0.962845	0.0491116	0.0421655	1.05412		SEG10	Histosol	1.43	0	0	1.5
SEW3	Cambisol	Pine_AC_immature_timber	0.970407	0.0499492	0.162733	1.18309		SEG11	Gleysol	1.21	164.947	0	0.5
SEW5	Cambisol	Beech_AC_mature_timber	0	0.086706	0.481187	0.567893		SEG16	Gleysol	0.77	0	0	2
SEW6	Cambisol	Beech_AC_thicket_with_shelterwood	0.00583959	0.308744	0.442729	0.757313		SEG17	Histosol	1.69	5.83333	0	1
SEW7	Cambisol	Beech_unmanaged_mature_timber	0.0141049	0	0.0674988	0.0816038		SEG19	Gleysol	1.35	0	0	2
SEW8	Albeluvisol	Beech_unmanaged_mature_timber	0.00374708	0.0284114	0.0973094	0.129468		SEG28	Histosol	1.01	167.315	0	0.5
SEW9	Cambisol	Beech_unmanaged_mature_timber	0	0.0443115	0.02182	0.0661315		SEG30	Albeluvisol	1.2	188.163	0	0.5
SEW11	Cambisol	Pine_AC_pole_wood	0.998706	0.129097	0.812734	1.94054		SEG37	Albeluvisol	1.17	369.209	0	0
SEW12	Cambisol	Pine_AC_pole_wood	0.999877	0.112358	0.533317	1.64555		SEG39	Cambisol	1.45	221.753	36.845	0
SEW21	Cambisol	Pine_AC_mature_timber	0.93345	0.192835	0.341703	1.46799		SEG40	Luvisol	1.94	262.357	0	0
SEW28	Cambisol	Oak_AC_mature_timber	0	0.244644	0.593885	0.838529		SEG41	Luvisol	2.65	851.688	0	0.5
SEW40	Cambisol	Beech_AC_thicket_with_shelterwood	0.0304361	0.177757	0.472743	0.680935		SEG43	Luvisol	2.2	595.379	0	0
SEW43	Cambisol	Beech_AC_thicket_with_shelterwood	0	0.0429981	0.36797	0.410968		SEG44	Cambisol	1.82	304.05	0	0
SEW46	Albeluvisol	Beech_unmanaged_mature_timber	0.000873926	0	0	0.000873926		SEG49	Albeluvisol	1.58	257.918	0	1.5
