# Supplementary material for: How land-use intensity affects sexual and parthenogenetic oribatid mites in temperate forests and grasslands in Germany
Source: Exp Appl Acarol. 2021 Feb 9;83(3):343–73. doi: 10.1007/s10493-020-00586-z (PMC7940294; doi:10.1007/s10493-020-00586-z)
Supplement: Supplementary file 2 — Supplementary material 2 (XLSX 15 kb) [file 10493_2020_586_MOESM2_ESM.xlsx]

## Sheet: Standard
Abundance Sdata1 <- aov(lm(data=data1, log(Oribatida+0.1) ~ Habitat*Region))
	Df	Sum Sq	F	p
Habitat	1	295.6	64.672	<0.001***
Region	1	21.5	4.7	0.031*
Habitat:Region	1	22	4.805	0.029*
	287	1213
Diversity anova(lm(expH ~ Habitat*Region, data1))
	Df	Sum Sq	F	p
Habitat	1	971.5	124.839	<0.001***
Region	1	290.3	37.112	<0.001***
Habitat:Region	1	14.35	1.844	0.176
	287	2233.33
Sex anova(lm(Abund ~ Sex*Habitat*Region, dataEgg))
	Df	Sum Sq	F	p
Sex	1	11033474	13.506	<0.001***
Habitat	1	26793865	32.799	<0.001***
Region	1	11208	0.014	0.907
Sex:Habitat	1	6013841	7.362	0.007**
Sex:Region	1	7360563	9.01	0.003**
Habitat:Region	1	479520	0.587	0.444
Sex:Habitat:Region	1	3494245	4.277	0.039*
	3003	2453218551
eggs/female anova(lm(EggFem ~ Sex*Habitat*Region, Eier1))
	Df	Sum Sq	F	p
Sex	1	437.4	109.806	<0.001***
Habitat	1	0.2	0.061	0.806
Region	1	0.6	0.161	0.688
Sex:Habitat	1	9.8	2.459	0.117
Sex:Region	1	14.5	3.636	0.057
Habitat:Region	1	13.2	3.312	0.069
Sex:Habitat:Region	1	214	0.606	0.437
	1435	5715.5

## Sheet: Land use
Experimental and Applied Acarology: How land-use intensity affects sexual and parthenogenetic oribatid mites in temperate forests and grasslands in Germany
Corresponding author: Katja Wehner, kdwehner@gmx.de, Ecological Networks, Technische Universität Darmstadt, Schnittspahnstraße 3, 64287 Darmstadt, Germany
Supplement 2 Influence of the forest-management index (Formi), the proportion of non-native trees (Inonat), the proportion of tree harvested (Iharv) and the proportion of dead wood with saw cuts (Idwcut) in forests and the land-use index (LUI), grazing, mowing and fertilization in grasslands on the community weigthed mean (CWM) of body size.
	CWM size in forests							CWM size in grassland
	Df	Sum Sq	F	p				Df	Sum Sq	F	p
Formi	1	282	0.104	0.75			LUI	1	50	0.026	0.873
Region	1	873	0.322	0.575			Region	1	21759	11.344	0.002	**
Formi:Region	1	2516	0.927	0.345			Formi:Region	1	82	0.043	0.838
	26	70576						26	49873
Inonat	1	3619	1.339	0.258			Grazing	1	5056	2.609	0.118
Region	1	326	0.121	0.731			Region	1	16235	8.377	0.008	**
Inonat:Region	1	15	0.006	0.94			Grazing:Region	1	79	0.041	0.841
	26	70285						26	50393
Iharv	1	2537	1.005	0.325			Mowing	1	6532	3.395	0.077
Region	1	7	0.003	0.958			Region	1	15084	7.839	0.01	**
Iharv:Region	1	6100	2.418	0.132			Mowing:Region	1	118	0.061	0.806
	26	65604						26	50029
Idwcut	1	655	0.241	0.628			Fertilization	1	1134	0.594	0.448
Region	1	278	0.102	0.752			Region	1	20422	10.707	0.003	**
Idwcut:Region	1	2624	0.965	0.335			Fert:Region	1	614	0.322	0.575
	26	70691						26	49593
