# Supplementary material for: How land-use intensity affects sexual and parthenogenetic oribatid mites in temperate forests and grasslands in Germany
Source: Exp Appl Acarol. 2021 Feb 9;83(3):343–73. doi: 10.1007/s10493-020-00586-z (PMC7940294; doi:10.1007/s10493-020-00586-z)
Supplement: Supplementary file 3 — Supplementary material 3 (XLSX 13 kb) [file 10493_2020_586_MOESM3_ESM.xlsx]

## Sheet: Land use
Experimental and Applied Acarology: How land-use intensity affects sexual and parthenogenetic oribatid mites in temperate forests and grasslands in Germany
Corresponding author: Katja Wehner, kdwehner@gmx.de, Ecological Networks, Technische Universität Darmstadt, Schnittspahnstraße 3, 64287 Darmstadt, Germany
Supplement 3 Influence of the forest-management index (Formi), the proportion of non-native trees (Inonat), the proportion of tree harvested (Iharv) and the proportion of dead wood with saw cuts (Idwcut) in forests and the land-use index (LUI), grazing, mowing and fertilization in grasslands on diversity and abundance.
	Abundance							Diversity
	Df	Sum Sq	F	p				Df	Sum Sq	F	p
Formi	1	3.12	1.204	0.275			Formi	1	106.33	11.882	<0.001	***
Region	1	0.14	0.053	0.818			Region	1	140.01	15.645	<0.001	***
Formi:Region	1	0.44	0.171	0.68			Formi:Region	1	0.29	0.032	0.858
	143	370.93						143	1278.72
Inonat	1	0.7	0.27	0.604			Inonat	1	81.99	8.607	0.004	**
Region	1	0.01	0.005	0.947			Region	1	69.72	7.319	0.008	**
Inonat:Region	1	0.98	0.375	0.541			Inonat:Region	1	12.35	1.296	0.257
	143	372.94						143	1362.28
Iharv	1	3.08	1.188	0.278			Iharv	1	0.76	0.079	0.779
Region	1	1.25	0.482	0.489			Region	1	138.32	14.387	<0.001	***
Iharv:Region	1	0.02	0.006	0.939			Iharv:Region	1	12.42	1.292	0.258
	143	370.29						143	1374.84
Idwcut	1	20.16	8.231	0.005	**		Idwcut	1	85.38	9.808	0.002	**
Region	1	2.99	1.222	0.271			Region	1	187.39	21.527	<0.001	***
Idwcut:Region	1	1.19	0.485	0.487			Idwcut:Region	1	8.74	1.004	0.318
	143	350.29						143	1244.84
	Df	Sum Sq	F	p				Df	Sum Sq	F	p
LUI	1	0.73	0.11	0.741			LUI	1	55.08	11.436	<0.001	***
Region	1	43.13	6.462	0.012	**		Region	1	281.18	58.375	<0.001	***
Formi:Region	1	2.61	0.39	0.533			Formi:Region	1	1.07	0.223	0.638
	140	934.37						140	674.34
Grazing	1	42.01	6.497	0.012	**		Grazing	1	33.6	6.392	0.013	*
Region	1	18.72	2.894	0.091			Region	1	181.86	34.601	<0.001	***
Grazing:Region	1	14.29	2.287	0.132			Grazing:Region	1	60.4	11.492	<0.001	***
	140	905.32						140	735.82
Mowing	1	9.02	1.364	0.245			Mowing	1	28.88	5.189	0.024	*
Region	1	34.55	5.226	0.024	*		Region	1	187	33.602	<0.001	***
Mowing:Region	1	11.7	1.77	0.186			Mowing:Region	1	16.68	2.997	0.086
	140	925.57						140	779.12
Fertilization	1	10.19	1.565	0.213			Fertilization	1	25.65	4.543	0.035	*
Region	1	34.04	5.231	0.024	*		Region	1	189.82	33.62	<0.001	***
Fert:Region	1	25.64	3.941	0.049	*		Fert:Region	1	5.75	1.019	0.315
	140	910.97						140	790.45
