# Supplementary material for: How land-use intensity affects sexual and parthenogenetic oribatid mites in temperate forests and grasslands in Germany
Source: Exp Appl Acarol. 2021 Feb 9;83(3):343–73. doi: 10.1007/s10493-020-00586-z (PMC7940294; doi:10.1007/s10493-020-00586-z)
Supplement: Supplementary file 4 — Supplementary material 4 (XLSX 12 kb) [file 10493_2020_586_MOESM4_ESM.xlsx]

## Sheet: Tabelle1
Experimental and Applied Acarology: How land-use intensity affects sexual and parthenogenetic oribatid mites in temperate forests and grasslands in Germany
Corresponding author: Katja Wehner, kdwehner@gmx.de, Ecological Networks, Technische Universität Darmstadt, Schnittspahnstraße 3, 64287 Darmstadt, Germany
Supplement 4 Influence of the forest-management index (Formi), the proportion of non-native trees (Inonat), the proportion of tree harvested (Iharv) and the proportion of dead wood with saw cuts (Idwcut) in forests and the land-use index (LUI), grazing, mowing and fertilization in grasslands on the percentage of sexual individuals and the proportion of females in species.
	Percentage of sex individuals							Percentage of female
	Df	Sum Sq	F	p				Df	Sum Sq	F	p
Formi	1	3	0.007	0.935			Formi	1	250	0.21	0.647
Region	1	43984	93.915	<0.001	***		Region	1	3825	3.21	0.074
Formi:Region	1	185	0.395	0.531			Formi:Region	1	217	0.18	0.669
	142	66505						1096	1306377
Inonat	1	4571	9.726	0.002	**		Inonat	1	172	0.144	0.704
Region	1	39171	83.358	<0.001	***		Region	1	4336	3.639	0.057
Inonat:Region	1	209	0.445	0.506			Inonat:Region	1	39	0.033	0.856
	142	66727						1096	1306123
Iharv	1	6171	13.022	<0.001	***		Iharv	1	842	0.706	0.401
Region	1	37218	78.545	<0.001	***		Region	1	3271	2.744	0.098
Iharv:Region	1	2	0.005	0.946			Iharv:Region	1	13	0.011	0.918
	142	67287						1096	1306543
Idwcut	1	3205	6.708	0.011	*		Idwcut	1	2	0.002	0.964
Region	1	39069	81.778	<0.001	***		Region	1	4693	3.94	0.047	*
Idwcut:Region	1	564	1.18	0.279			Idwcut:Region	1	352	0.296	0.587
	142	478						1096	1305622
	Df	Sum Sq	F	p				Df	Sum Sq	F	p
LUI	1	2172	2.116	0.148			LUI	1	2305	1.999	0.158
Region	1	1794	1.747	0.189			Region	1	6	0.005	0.942
Formi:Region	1	127	0.123	0.726			Formi:Region	1	5865	5.066	0.024	**
	131	134497						573	660755
Grazing	1	2312	2.412	0.137			Grazing	1	1828	1.582	0.209
Region	1	151	0.142	0.702			Region	1	172	0.149	0.699
Grazing:Region	1	1024	0.993	0.321			Grazing:Region	1	5088	4.405	0.036	*
	131	135102						573	661844
Mowing	1	5076	5.176	0.025	*		Mowing	1	361	0.313	0.576
Region	1	8	0.009	0.927			Region	1	69	0.06	0.807
Mowing:Region	1	5026	5.125	0.025	*		Mowing:Region	1	8126	7.051	0.008	**
	131	128479						573	660375
Fertilization	1	239	0.232	0.631			Fertilization	1	1119	0.964	0.327
Region	1	691	0.669	0.415			Region	1	102	0.088	0.767
Fert:Region	1	2399	2.323	0.13			Fert:Region	1	3068	2.645	0.104
	131	135261						573	664644
