# Supplementary material for: How land-use intensity affects sexual and parthenogenetic oribatid mites in temperate forests and grasslands in Germany
Source: Exp Appl Acarol. 2021 Feb 9;83(3):343–73. doi: 10.1007/s10493-020-00586-z (PMC7940294; doi:10.1007/s10493-020-00586-z)
Supplement: Supplementary file 5 — Supplementary material 5 (XLSX 12 kb) [file 10493_2020_586_MOESM5_ESM.xlsx]

## Sheet: Tabelle1
Experimental and Applied Acarology: How land-use intensity affects sexual and parthenogenetic oribatid mites in temperate forests and grasslands in Germany
Corresponding author: Katja Wehner, kdwehner@gmx.de, Ecological Networks, Technische Universität Darmstadt, Schnittspahnstraße 3, 64287 Darmstadt, Germany
Supplement 5 Influence of the forest-management index (Formi), the proportion of non-native trees (Inonat), the proportion of tree harvested (Iharv) and the proportion of dead wood with saw cuts (Idwcut) in forests and the land-use index (LUI), grazing, mowing and fertilization in grasslands on eggs per gravid female in sexual and parthenogenetic oribatid mite species.
	Eggs per female sex							Eggs per female parth
	Df	Sum Sq	F	p				Df	Sum Sq	F	p
Formi	1	0.27	0.055	0.816			Formi	1	0.6	0.326	0.568
Region	1	1.94	0.392	0.531			Region	1	13.73	7.514	0.006	**
Formi:Region	1	27.59	5.581	0.018	*		Formi:Region	1	7.54	4.126	0.043	*
	608	3005.43						337	615.65
Inonat	1	1.09	0.22	0.64			Inonat	1	0.31	0.168	0.683
Region	1	1.95	0.393	0.531			Region	1	14.03	7.646	0.006	**
Inonat:Region	1	15.39	3.101	0.079			Inonat:Region	1	4.65	2.534	0.112
	608	3016.79						337	618.51
Iharv	1	3.27	0.66	0.417			Iharv	1	8.61	4.698	0.031	*
Region	1	6.84	1.38	0.241			Region	1	6.85	3.737	0.054
Iharv:Region	1	12.35	2.492	0.115			Iharv:Region	1	4.29	2.343	0.127
	608	3012.76						337	617.75
Idwcut	1	3.12	0.629	0.428			Idwcut	1	1.23	0.67	0.414
Region	1	3.99	0.805	0.37			Region	1	13.24	7.191	0.008	**
Idwcut:Region	1	13.2	2.661	0.103			Idwcut:Region	1	2.46	1.336	0.249
	608	3014.91						337	620.57
	Df	Sum Sq	F	p				Df	Sum Sq	F	p
LUI	1	1.95	0.43	0.512			LUI	1	0.24	0.067	0.8
Region	1	11.89	2.621	0.106				138	486.14
Formi:Region	1	4.37	0.962	0.327
	346	1569.84
Grazing	1	0.19	0.042	0.837			Grazing	1	10.01	2.911	0.09
Region	1	12.84	2.824	0.094			Region	1	6.7	1.949	0.165
Grazing:Region	1	1.96	0.431	0.512			Grazing:Region	1	2.27	0.66	0.418
	346	1573.07						136	467.41
Mowing	1	0.58	0.128	0.721			Mowing	1	0.08	0.021	0.884
Region	1	14.84	3.267	0.072			Region	1	2.42	0.681	0.411
Mowing:Region	1	0.59	0.129	0.72			Mowing:Region	1	0.2	0.055	0.814
	346	1572.04						136	483.69
Fertilization	1	2.15	0.473	0.492			Fertilization	1	0.07	0.019	0.891
Region	1	10.95	2.405	0.122			Region	1	3.09	0.875	0.351
Fert:Region	1	0.01	0.002	0.962				137	483.23
	346	1574.95
