# Supplementary material for: How land-use intensity affects sexual and parthenogenetic oribatid mites in temperate forests and grasslands in Germany
Source: Exp Appl Acarol. 2021 Feb 9;83(3):343–73. doi: 10.1007/s10493-020-00586-z (PMC7940294; doi:10.1007/s10493-020-00586-z)
Supplement: Supplementary file 6 — Supplementary material 6 (XLSX 24 kb) [file 10493_2020_586_MOESM6_ESM.xlsx]

## Sheet: Forest
Experimental and Applied Acarology: How land-use intensity affects sexual and parthenogenetic oribatid mites in temperate forests and grasslands in Germany
Corresponding author: Katja Wehner, kdwehner@gmx.de, Ecological Networks, Technische Universität Darmstadt, Schnittspahnstraße 3, 64287 Darmstadt, Germany
Supplement 6 Species list of adult oribatid mites showing their abundances per region ad their response (“neutral”,”winner”, “loser”) to forest (forest management index, proportion of non-native trees, proportion of dead wood with saw cuts, proportion of trees harvested) and grassland (land-use index, grazing, mowing, fertilization) land-use parameters.
		Species	Region	Occurence	Total abundance	Forest management index	Proportion of dead wood wirh saw cuts	Proportion of wood harveted	Proportion of non-native trees	Region	Occurence	Total Abundance	Land-use index	Grazing	Mowing	Fertilization
Enarthronota
	Brachychthoniidae		AS	3	355.556	neutral	loser	neutral	neutral	A	1	25	neutral	neutral	neutral	neutral
		Brachychthonius impressus	S	1	177.778	neutral	neutral	neutral	neutral
		Liochthonius horridus	S	2	88.8889	neutral	neutral	winner	neutral
		Poecilochthonius spiciger	S	2	266.667	neutral	neutral	neutral	neutral
		Sellnickochthonius cricoides	S	3	355.556	neutral	loser	neutral	neutral
	Eniochthoniidae
		Eniochthonius minutissimus	AS	12	3111.11	neutral	loser	neutral	neutral	A	6	2600	neutral	winner	neutral	neutral
	Hypochthoniidae
		Hypochthonius rufulus	AS	16	4044.44	neutral	loser	neutral	neutral	AS	3	100	neutral	neutral	neutral	neutral
Phthiracaroidea
	Phthiracaridae
		Steganacarus spp.	AS	15	15377.8	neutral	loser	neutral	neutral	A	2	100	loser	neutral	neutral	neutral
		Steganacarus boresetosus	A	3	2355.56	neutral	neutral	neutral	neutral	A	1	50	neutral	neutral	neutral	neutral
		Steganacarus carinatus	A	6	2222.22	neutral	loser	neutral	neutral
		Steganacarus magnus	AS	17	4755.56	loser	loser	neutral	loser
		Steganacarus spinosus	AS	20	6577.78	neutral	loser	neutral	neutral	A	2	675	neutral	neutral	neutral	neutral
		Phthiracarus spp.	AS	24	18133.3	neutral	loser	neutral	neutral	A	4	450	neutral	neutral	mid-specialist	neutral
		Phthiracarus boresetosus	AS	8	1733.33	neutral	loser	neutral	neutral	A	2	150	neutral	neutral	neutral	neutral
		Phthiracarus laevigatus	AS	18	3466.67	neutral	loser	neutral	neutral
Euphthiracaroidea
	Euphthiracaridae
		Rhysotritia duplicata	AS	12	1422.22	neutral	loser	neutral	neutral	A	3	275	neutral	neutral	neutral	neutral
Desmonomata
	Nothridae
		Nothrus annauniensis	S	4	1377.78	neutral	loser	neutral	neutral
		Nothrus palustris	AS	12	1022.22	neutral	loser	neutral	neutral	A	1	75	neutral	neutral	neutral	neutral
		Nothrus parvus								A	1	50	neutral	neutral	neutral	neutral
		Nothrus silvestris	AS	17	4177.78	neutral	loser	neutral	neutral	AS	2	75	neutral	neutral	neutral	neutral
	Camisidae
		Platynothrus peltifer	AS	23	18577.8	neutral	loser	neutral	neutral	AS	15	4375	neutral	neutral	neutral	neutral
	Nanhermanniidae
		Nanhermannia nana	AS	14	12533.3	neutral	loser	neutral	winner	AS	5	1425	neutral	neutral	neutral	neutral
Circumdehiscentiae
	Hermanniidae
		Hermannia convexa	A	6	2177.78	neutral	loser	neutral	neutral	A	1	25	neutral	neutral	neutral	neutral
	Damaeidae
		Metabelba sp.	AS	14	11022.2	neutral	loser	loser	neutral	AS	4	400	neutral	neutral	neutral	neutral
		Damaeus sp.	A	3	1111.11	neutral	neutral	neutral	winner
		Damaeus onustus	AS	4	622.222	neutral	loser	neutral	neutral
		Damaeus riparius	AS	18	4755.56	neutral	loser	neutral	neutral	S	1	25	neutral	neutral	neutral	neutral
	Cepheidae
		Cepheus cepheiformis	A	5	355.556	neutral	loser	mid-specialist	neutral
		Cepheus dentatus	S	4	222.222	neutral	loser	neutral	neutral
		Tritegeus bisculatus	A	1	88.8889	neutral	neutral	neutral	neutral
	Damaeolidae
		Fosseremus laciniatus	A	2	88.8889	neutral	loser	neutral	neutral	A	7	525	neutral	neutral	neutral	neutral
	Ctenobelbidae
		Ctenobelba pectinigera	A	3	133.333	neutral	neutral	neutral	loser	A	3	675	neutral	neutral	neutral	neutral
	Microzetidae
		Microzetes septentrionalis	A	5	577.778	loser	loser	neutral	loser
	Astegistidae
		Cultroribula bicultrata	AS	14	1733.33	neutral	loser	neutral	neutral	AS	2	75	neutral	neutral	neutral	neutral
	Liacaridae
		Adoristes ovatus	AS	4	222.222	winner	loser	neutral	winner
		Liacarus subterraneus	A	7	1155.56	neutral	loser	neutral	neutral	A	4	175	neutral	neutral	neutral	neutral
	Peloppiidae
		Ceratoppia spp.								A	1	25	neutral	neutral	neutral	neutral
	Carabodidae
		Carabdoes femoralis	S	1	133.333	neutral	neutral	neutral	neutral
		Carabodes labyrinthicus	AS	8	1644.44	winner	loser	neutral	winner	A	3	1700	neutral	neutral	neutral	neutral
		Carabodes ornatus	AS	20	5200	neutral	loser	neutral	neutral	AS	3	200	neutral	neutral	neutral	neutral
		Carabodes reticulatus
	Tectocepheidae
		Tectocepheus spp.	AS	29	46933.3	neutral	loser	neutral	neutral	AS	28	31000	neutral	neutral	neutral	neutral
	Quadroppiidae
		Quadroppia quadricarinata	AS	21	18755.6	neutral	loser	neutral	neutral	A	3	325	neutral	neutral	neutral	neutral
	Oppiidae
		Oppiidae	S	2	355.556	neutral	loser	neutral	neutral
		Berniella conjuncta	S	5	1911.11	neutral	loser	neutral	neutral
		Berniella sigma	AS	5	844.444	neutral	loser	neutral	neutral	A	6	1100	neutral	neutral	neutral	neutral
		Dissorhina ornata	AS	23	73244.4	neutral	loser	neutral	neutral	AS	6	400	neutral	neutral	neutral	neutral
		Medioppia subpectinata	AS	20	129956	neutral	loser	neutral	neutral	AS	10	675	neutral	neutral	winner	neutral
		Microppia minus	AS	6	844.444	neutral	loser	neutral	neutral	A	2	725	neutral	neutral	neutral	neutral
		Multioppia laniseta	S	1	44.4444	neutral	neutral	neutral	neutral
		Oppiella falcata	AS	25	56711.1	neutral	loser	neutral	neutral	A	12	4675	neutral	neutral	neutral	neutral
		Oppiella nova	AS	30	161867	neutral	loser	neutral	neutral	AS	17	13500	neutral	neutral	neutral	neutral
	Suctobelbidae
		Allosuctobelba spp.	A	4	355.556	neutral	neutral	neutral	neutral
		Suctobelbella spp.	AS	27	84577.8	neutral	loser	neutral	neutral	AS	10	2150	neutral	neutral	neutral	neutral
		Suctobelbella acutidens	S	9	13511.1	neutral	loser	neutral	neutral
		Suctobelbella forsslundi	S	1	44.4444	neutral	loser	neutral	neutral
		Suctobelbella sarekensis	S	5	3911.11	neutral	loser	neutral	neutral
		Suctobelbella similis	S	6	1911.11	neutral	loser	neutral	neutral
		Suctobelbella subcornigera	S	11	12933.3	neutral	loser	neutral	neutral
		Suctobelbella subtrigona	AS	13	7600	neutral	loser	loser	winner
	Autognetidae
		Conchogneta dalecarlica	AS	6	2088.89	neutral	loser	loser	neutral	S	1	25	neutral	neutral	neutral	neutral
	Thyrisomidae
		Banksinoma lanceata								AS	4	125	loser	neutral	neutral	neutral
		Pantelozetes paoli	AS	13	8888.89	loser	loser	neutral	loser	AS	6	1000	neutral	neutral	neutral	neutral
	Scutoverticidae
		Scutovertex sculptus	S	1	44.4444	winner	neutral	neutral	neutral	S	1	50	neutral	neutral	neutral	neutral
	Phenopelopodae
		Eupelops hirtus	A	1	44.4444	neutral	neutral	neutral	neutral
		Eupelops occultus	AS	12	1911.11	neutral	loser	neutral	neutral	AS	13	1050	neutral	neutral	neutral	neutral
		Eupelops plicatus	AS	16	1822.22	neutral	loser	neutral	neutral	AS	19	11475	neutral	neutral	neutral	neutral
		Eupelops tardus								A	1	275	winner	neutral	neutral	neutral
		Eupelops torulosus								A	1	375	neutral	neutral	neutral	neutral
		Eupelops spp.	AS	3	177.778	neutral	neutral	neutral	neutral	S	1	25	neutral	neutral	neutral	neutral
		Peloptulus phaenotus	S	3	266.667	neutral	loser	loser	neutral	A	1	25	neutral	neutral	neutral	neutral
		Species	Region	Occurence	Total abundance	Forest management index	Proportion of dead wood wirh saw cuts	Proportion of wood harveted	Proportion of non-native trees	Region	Occurence	Total Abundance	Land-use index	Grazing	Mowing	Fertilization
	Achipteriidae
		Achipteria coleoptrata	AS	27	62533.3	neutral	loser	neutral	neutral	AS	16	4450	neutral	neutral	neutral	neutral
		Achipteria nitens	A	2	444.444	winner	neutral	winner	neutral	A	6	1925	neutral	neutral	neutral	neutral
		Achipteria quadridentata	AS	4	2177.78	neutral	loser	neutral	neutral	S	1	25	neutral	neutral	neutral	neutral
	Tegoribatidae
		Lepidozetes singularis	A	2	1644.44	winner	neutral	neutral	winner	A	4	3300	neutral	neutral	neutral	neutral
	Oribatellida
		Ophidiotrichus tectorum	AS	6	1644.44	loser	loser	neutral	loser	A	2	50	neutral	neutral	neutral	neutral
		Ophidiotrichus vindobonensis	S	1	44.4444	neutral	loser	neutral	neutral
		Oribatella calcarata	A	4	1555.56	neutral	mid-specialist	neutral	neutral	A	1	25	neutral	neutral	neutral	winner
		Oribatella quadricornuta	AS	11	2311.11	neutral	loser	neutral	neutral	AS	5	125	winner	neutral	neutral	neutral
	Galumnidae
		Galumna sp.	AS	17	4311.11	neutral	loser	neutral	neutral	AS	10	1800	neutral	neutral	neutral	neutral
		Galumna lanceata	S	5	666.667	neutral	loser	neutral	neutral
		Pergalumna nervosa	S	7	1066.67	winner	loser	neutral	winner
	Ceratozetidae
		Ceratozetes peritus	S	6	4844.44	neutral	loser	neutral	neutral	S	6	1725	neutral	neutral	neutral	neutral
		Ceratozetes gracilis	A	12	3644.44	neutral	loser	neutral	neutral	A	8	5350	neutral	neutral	neutral	neutral
		Fuscozetes setosus	A	3	2222.22	winner	neutral	neutral	winner	A	3	175	neutral	neutral	neutral	neutral
		Melanozetes meridianus	A	4	800	neutral	loser	neutral	neutral	A	1	25	neutral	neutral	neutral	neutral
		Trichoribates novus	A	7	6133.33	neutral	loser	neutral	neutral	AS	6	250	neutral	neutral	neutral	neutral
	Chamobatidae
		Chamobates borealis	A	12	8888.89	neutral	loser	neutral	neutral	A	6	1500	neutral	neutral	neutral	neutral
		Chamobates cuspidatus	AS	29	45377.8	neutral	loser	neutral	neutral	AS	13	1175	neutral	neutral	neutral	neutral
		Chamobates subglobulus	S	6	2044.44	neutral	loser	neutral	neutral	S	2	100	neutral	neutral	neutral	neutral
	Mycobatidae
		Minunthozetes semirufus	A	1	44.4444	neutral	neutral	neutral	neutral	AS	4	1450	neutral	neutral	neutral	neutral
		Mycobates sp.	A	2	177.778	winner	neutral	neutral	winner	A	2	75	neutral	neutral	winner	winner
		Puntoribates punctum	AS	11	1377.78	neutral	loser	neutral	neutral	AS	16	31650	winner	neutral	neutral	neutral
	Euzetidae
		Euzetes sp.	A	4	711.111	neutral	loser	neutral	neutral	A	1	25	neutral	neutral	neutral	neutral
	Scheloribatidae
		Liebstadia pannonica	A	1	266.667	neutral	neutral	neutral	neutral	A	1	375	neutral	neutral	neutral	neutral
		Liebstadia similis	AS	6	400	neutral	loser	neutral	neutral	AS	22	37700	neutral	neutral	neutral	neutral
		Scheloribates spp.								S	1	25	neutral	neutral	neutral	neutral
		Scheloribates initialis	AS	20	5333.33	neutral	loser	neutral	neutral	A	8	6075	neutral	neutral	neutral	neutral
		Scheloribates laevigatus	AS	20	14800	neutral	loser	neutral	neutral	AS	27	37225	neutral	neutral	neutral	neutral
	Oribatulidae
		Oribatula tibialis	AS	19	11111.1	neutral	loser	neutral	neutral	AS	8	8250	neutral	neutral	neutral	neutral
